# Supplementary material for: Genetic deciphering of the antagonistic activities of the melanin-concentrating hormone and melanocortin pathways in skin pigmentation
Source: PLoS Genet. 2020 Dec 10;16(12):e1009244. doi: 10.1371/journal.pgen.1009244 (PMC7755275; doi:10.1371/journal.pgen.1009244)
Supplement: S1 Data — Melanosome counts in ROI of black adapted control, Tg(hs:mch1) or Tg(hs:mch2) larvae at 7 dpf after heat-shock. The ROI is the area from the posterior of the eyes to the posterior of the hindbrain. (XLSX) [file pgen.1009244.s005.xlsx]

## Sheet: Sheet1
	ctrl on black		hs:mch1		hs:mch2
2130	33.4	2145	17.2	2166	24.5	13.77
2131	26.4	2146	21.5	2167	19.3
2132	42.8	2147	19.3	2168	17.7
2133	31.5	2148	15.5	2169	19.5
2134	33.1	2149	24.1	2170	19.7		19.1
2135	39.4	2150	18	2171	21.4		19.9
2136	35	2151	18.7	2172	12.4		34.4
2137	42.6	2152	18	2173	21
2138	33.7	2153	25.3	2174	21.1
2139	26.9	2154	18.4	2175	16.2
2140	37.2	2155	21.6	2176	18.3
2141	37.8	2158	23.1	2178	15.4
2142	35.7	2159	21.7	2179	18
2143	25.8	2160	20.6	2180	23.8
		2161	16.3	2181	18.7
		2162	25.1	2183	23.4
		2163	16.1	2184	22.8
		2164	14.8	2185	14.4
		2165	22.9	2186	13.8
	34.3786		19.9053		19.0211
	5.47753		3.27948		3.4794
