# Supplementary material for: Genetic deciphering of the antagonistic activities of the melanin-concentrating hormone and melanocortin pathways in skin pigmentation
Source: PLoS Genet. 2020 Dec 10;16(12):e1009244. doi: 10.1371/journal.pgen.1009244 (PMC7755275; doi:10.1371/journal.pgen.1009244)
Supplement: S2 Data — Melanosome counts in control or mchr2 homozygous mutant larvae at 7 dpf when either black adapted or white adapted in ROI from the posterior of the eyes to the posterior of the hindbrain. (XLSX) [file pgen.1009244.s006.xlsx]

## Sheet: mchr2 on black
	ctrl on black		mchr2 mut
2055	31.1	2085	67.6
2056	30	2086	56.1
2057	35.6	2087	62.7
2058	36.4	2088	62.6
2059	34.1	2089	60.6				60.3
2060	35	2093	60.2				34.3
2062	36.7	2094	59.3
2064	32.4	2097	60.8
2065	37.4	2098	65.3
2066	29.9	2099	56.2
2067	38.6	2100	61.4
2068	34.6	2101	58.2
Average	34.3167		60.3091
St. Deviation	2.89634		2.78333

## Sheet: mchr2 on white
	ctrl on white		mchr2 mut
2224	22.3	2086	55.2
2225	15.2	2087	64.1
2226	20.2	2088	59.1
2227	12.7	2089	57.6
2228	17.1	2091	55.3				57.3
2229	16.5	2093	58.4				18.8
2230	19.5	2094	60
2231	17.9	2095	47.7
2233	17.7	2096	53.5
2234	23.7	2097	51.5
2235	21.4	2100	66.7
2236	21.8	2101	58.12
Average	18.8333		57.2683
St. Dev	3.23091		5.18512
