# Supplementary material for: Genetic deciphering of the antagonistic activities of the melanin-concentrating hormone and melanocortin pathways in skin pigmentation
Source: PLoS Genet. 2020 Dec 10;16(12):e1009244. doi: 10.1371/journal.pgen.1009244 (PMC7755275; doi:10.1371/journal.pgen.1009244)
Supplement: S3 Data — Melanosome counts in black adapted control, mchr2 homozygous mutant, mchr2 homozygous mutant; Tg(hs:mch1) or mchr2 homozygous mutant; Tg(hs:mch2) larvae at 7 dpf in ROI. Non-significant differences as measured by t-test are labeled as “n.s.” (XLSX) [file pgen.1009244.s007.xlsx]

## Sheet: Sheet1
	ctrl on black		mchr2		hs:mch1 mchr2		hs:mch2 mchr2
2130	33.4	2237	56.2	2264	60.1	2289	62.5		58.9197
2131	26.4	2238	58.3	2268	62.7	2291	59.8
2132	42.8	2240	62.5	2271	65	2294	58.3
2133	31.5	2242	60.3	2276	65.4	2297	64.5
2134	33.1	2244	62.6	2278	61.8	2298	68.4		62.2
2135	39.4	2246	64.7	2280	59.7	2300	62.7		62.4
2136	35	2248	68.6	2281	64.7	2303	61		63
2137	42.6	2250	63.9	2284	63.2	2307	67.5		34.4
2138	33.7	2252	65.7	2285	56.5	2308	58.4
2139	26.9	2254	67.2	2286	64.8	2309	58.9
2140	37.2
2141	37.8
2142	35.7
2143	25.8
	34.3786		63		62.39		62.2
	5.47753		3.88759		2.89231		3.64996
			1.60953e-12
