# Supplementary material for: Genetic deciphering of the antagonistic activities of the melanin-concentrating hormone and melanocortin pathways in skin pigmentation
Source: PLoS Genet. 2020 Dec 10;16(12):e1009244. doi: 10.1371/journal.pgen.1009244 (PMC7755275; doi:10.1371/journal.pgen.1009244)
Supplement: S4 Data — Melanosome counts in black adapted control or pomca homozygous mutant larvae and in white adapted control, pomca homozygous mutant, mchr2 homozygous mutant or pomca; mchr2 double homozygous mutant 7 dpf in ROI. Non-significant differences as measured by t-test are labeled as “n.s.” (XLSX) [file pgen.1009244.s008.xlsx]

## Sheet: mchr2, pomca mut on black
	ctrl on black		pomca		mchr2		pomca mchr2
3853	31.2	3867	18.6	3884	63.1	3902	63.5		64.0865
3854	30.7	3868	18.2	3885	62.1	3903	64.4
3855	29.3	3869	14	3886	65.8	3904	63.8
3856	38	3870	13.9	3887	52.8	3905	62.5
3857	38.8	3871	17.9	3888	57	3906	66.4		60.1
3858	38	3872	17.4	3889	56.9	3907	62.5		60.7
3859	42.1	3873	22.6	3890	58	3908	60.8		17.7
3860	37.6	3874	17.9	3891	51.3	3909	54.9		34.5
3861	29.5	3875	17.5	3892	60.2	3910	58.5
3862	29.2	3876	18.6	3894	63.3	3911	49.9
3863	33.5	3877	18.3	3895	69.9	3912	55.9
3864	29.6	3878	17.4	3896	67.4	3913	55.8
3865	30.6	3879	19.6	3897	56.4	3914	72
3866	45.1	3880	17	3898	57	3915	56.2
		3881	17	3900	69.4	3916	52.1
						3917	57.7
						3918	61.1
						3919	64.1
	34.5143	Average	17.7267		60.7067		60.1167
	5.32337	St. Dev	2.05721		5.75903		5.4707
		T-test	4.54925e-09

## Sheet: mch2, pomca mut on white
	pomca		mchr2		pomca mchr2
3773	13.5	3786	66.5	3829	55.7		54.6165
3775	13.2	3787	61	3832	58.2
3776	15.4	3788	55.2	3834	54.7
3779	16.4	3789	57.7	3836	65.1
3780	17.8	3790	53.7	3840	55.6		57.3
3781	17.8	3791	50.1	3841	54.5		57.2
3782	16.3	3792	52.3	3842	59.3		16
3783	18.3	3793	57.6	3843	53.6		16.3
3799	13.9	3794	59.5	3844	70.4
3800	14.3	3795	56.4	3845	52.7
3801	16.3	3796	59.4	3846	59.8
3803	18.3	3797	57.7	3847	56.4
		3798	57.1	3848	49.1
				3850	58.1
				3851	59.5
				3850	54.6
Average	15.9583		57.2462		57.3313
St. Dev	1.88605		4.11311		5.02802
T-test	1.77783e-17
