# Supplementary material for: Genetic deciphering of the antagonistic activities of the melanin-concentrating hormone and melanocortin pathways in skin pigmentation
Source: PLoS Genet. 2020 Dec 10;16(12):e1009244. doi: 10.1371/journal.pgen.1009244 (PMC7755275; doi:10.1371/journal.pgen.1009244)
Supplement: S5 Data — Dorsal counts of melanophores and xanthophores of adult pomca-/- fish compared to counts in WT control fish in 1mm2 regions after epinephrine treatment. Non-significant differences as measured by t-test are labeled as “n.s.” (XLSX) [file pgen.1009244.s009.xlsx]

## Sheet: Counts
pomca -/- 1	pomca -/- 2	pomca -/- 3	ctrl 1	ctrl 2	pomca -/- 1	pomca -/- 2	ctrl 1	ctrl 2
7	11	8	9	8	13	10	12	11
11	9	9	2	10	14	13	6	14
5	10	7	11	6	5	8	9	3
5	4	13	1	2	13	8	3	13
4	9	4	6	7	11	9	9	1
8	8	9	5	2	9	12	4	7
6.66667	8.5	8.33333	5.66667	5.83333	10.8333	10	7.16667	8.16667
Mean	7.83333		5.75		10.4167		7.66667
SEM	0.622298		0.985693		0.782946		1.25126
	Melanophores		Melanophores		Xanthophores		Xanthophores

## Sheet: Melanophore t-test
t-Test: Two-Sample Assuming Equal Variances
	Variable 1	Variable 2
Mean	7.83333	5.75
Variance	6.97059	11.6591
Observations	18	12
Pooled Variance	8.8125
Hypothesized Mean Difference	0
df	28
t Stat	1.88311
P(T<=t) one-tail	0.0350563
t Critical one-tail	1.70113
P(T<=t) two-tail	0.0701126
t Critical two-tail	2.04841

## Sheet: Xanthophore t-test
t-Test: Two-Sample Assuming Equal Variances
	Variable 1	Variable 2
Mean	10.4167	7.66667
Variance	7.35606	18.7879
Observations	12	12
Pooled Variance	13.072
Hypothesized Mean Difference	0
df	22
t Stat	1.86311
P(T<=t) one-tail	0.0379264
t Critical one-tail	1.71714
P(T<=t) two-tail	0.0758528
t Critical two-tail	2.07387
